# Supplementary material for: A taxonomic and molecular survey of the pteridophytes of the Nectandra Cloud Forest Reserve, Costa Rica
Source: PLoS One. 2020 Nov 18;15(11):e0241231. doi: 10.1371/journal.pone.0241231 (PMC7673574; doi:10.1371/journal.pone.0241231)
Supplement: S1 Table — All specimens from the Nectandra Cloud Forest Reserve, Alajuela Province, Costa Rica, except for Abrodictyum rigidum (Sw.) Ebihara & Dubuisson (J.-Y. Dubuisson HV 1997–3, Venezuela), Radiovittaria remota (Fée) E.H. Crane (R. Moran 3180a, Costa Rica), and Trichomanes polypodiodes L. (M. Kessler 8808, Bolivia). Accessions beginning with ‘MW’ were newly generated by this study. (CSV) [file pone.0241231.s004.csv]

taxon	scientific_name	genomic_id	specimen	genbank_accession
Abrodictyum rigidum	Abrodictyum rigidum (Sw.) Ebihara & Dubuisson	NA	Dubuisson HV 1997-3 Venezuela	AY095108
Adiantum concinnum	Adiantum concinnum Humb. & Bonpl. ex Willd.	JNG3444	Nitta 889	MW138142
Alansmia smithii	Alansmia smithii (A. Rojas) Moguel & M. Kessler	JNG3426	Nitta 865	MW138159
Alsophila erinacea erinacea	Alsophila erinacea (H. Karst.) D.S. Conant var. erinacea	JNG3299	Nitta 709	MW138272
Alsophila firma	Alsophila firma (Baker) D.S. Conant	JNG3443	Nitta 888	MW138143
Alsophila polystichoides	Alsophila polystichoides Christ	JNG3412	Nitta 844	MW138172
Amauropelta atrovirens	Amauropelta atrovirens (C. Chr.) Salino & T.E. Almeida	JNG4254	Nitta 2237	MT657442
Amauropelta oaxacana	Amauropelta oaxacana (A.R. Sm.) Salino & T.E. Almeida	JNG3340	Nitta 759	MW138238
Amauropelta rudis	Amauropelta rudis (Kunze) Pic. Serm.	JNG3302	Nitta 712	MW138269
Amauropelta villana	Amauropelta villana (L.D. Gómez) Salino & T.E. Almeida	JNG3371	Nitta 796	MW138211
Asplenium auriculatum	Asplenium auriculatum Sw.	JNG3472	Nitta 2372	MW138131
Asplenium auritum	Asplenium auritum Sw.	JNG3347	Nitta 764	MW138235
Asplenium cirrhatum	Asplenium cirrhatum Rich. ex Willd.	JNG3350	Nitta 767	MW138232
Asplenium cuspidatum	Asplenium cuspidatum Lam.	JNG3360	Nitta 781	MW138222
Asplenium dissectum	Asplenium dissectum Sw.	JNG3359	Nitta 780	MW138223
Asplenium holophlebium	Asplenium holophlebium Baker	JNG3481	Nitta 763	MW138124
Asplenium pseudoerectum	Asplenium pseudoerectum Hieron.	JNG3348	Nitta 765	MW138234
Asplenium pululahuae	Asplenium pululahuae Sodiro	JNG3338	Nitta 757	MW138240
Asplenium rutaceum	Asplenium rutaceum (Willd.) Mett.	JNG3341	Nitta 761	MW138237
Asplenium serra	Asplenium serra Langsd. & Fisch.	JNG3352	Nitta 770	MW138230
Austroblechnum lherminieri	Austroblechnum lherminieri (Bory) Gasper & V.A.O. Dittrich	JNG3500	Nitta 2276	MW138118
Blechnum appendiculatum	Blechnum appendiculatum Willd.	JNG3383	Nitta 808	MW138199
Blechnum occidentale	Blechnum occidentale L.	JNG3367	Nitta 788	MW138215
Blotiella lindeniana	Blotiella lindeniana (Hook.) R.M. Tryon	JNG3428	Nitta 867	MW138157
Campyloneurum angustifolium	Campyloneurum angustifolium (Sw.) Fée	JNG3361	Nitta 782	MW138221
Campyloneurum brevifolium	Campyloneurum brevifolium (Lodd. ex Link) Link	JNG3365	Nitta 786	MW138217
Campyloneurum sp1	NA	JNG3464	Nitta 2308	MW138135
Campyloneurum sphenodes	Campyloneurum sphenodes (Kunze ex Klotzsch) Fée	JNG3314	Nitta 725	MW138261
Ceradenia kalbreyeri	Ceradenia kalbreyeri (Baker) L.E. Bishop	JNG3400	Nitta 828	MW138183
Cochlidium rostratum	Cochlidium rostratum (Hook.) Maxon ex C. Chr.	JNG3399	Nitta 827	MW138184
Cochlidium serrulatum	Cochlidium serrulatum (Sw.) L.E. Bishop	JNG3484	Nitta 2292	MW138121
Cyathea bicrenata	Cyathea bicrenata Liebm.	JNG3410	Nitta 841	MW138174
Cyathea delgadii	Cyathea delgadii Sternb.	JNG3406	Nitta 837	MW138178
Cyathea delgadii	Cyathea delgadii Sternb.	JNG3408	Nitta 839	MW138176
Cyathea mucilagina	Cyathea mucilagina R.C. Moran	JNG3401	Nitta 829	MW138182
Cyathea mutica grandis	Cyathea mutica (Christ) Domin var. grandis (Maxon) Lehnert	JNG3310	Nitta 721	MW138263
Cyathea mutica mutica	Cyathea mutica (Christ) Domin var. mutica	JNG3301	Nitta 711	MW138270
Cyathea nigripes	Cyathea nigripes (C. Chr.) Domin	JNG3427	Nitta 866	MW138158
Cyathea onusta	Cyathea onusta Christ	JNG3434	Nitta 877	MW138152
Cyathea pinnula	Cyathea pinnula (Christ) Domin	JNG3330	Nitta 749	MW138248
Danaea carillensis	Danaea carillensis Christ	JNG3416	Nitta 852	MW138168
Danaea crispa	Danaea crispa Endres & Rchb. f.	JNG3315	Nitta 728	MW138260
Danaea moritziana	Danaea moritziana C. Presl	JNG3415	Nitta 851	MW138169
Danaea plicata	Danaea plicata Christ	JNG3414	Nitta 850	MW138170
Dennstaedtia auriculata	Dennstaedtia auriculata H. Navarrete & B. Øllg.	JNG3438	Nitta 882	MW138148
Dennstaedtia cornuta	Dennstaedtia cornuta (Kaulf.) Mett.	JNG3317	Nitta 730	MW138258
Dennstaedtia werckleana	Dennstaedtia werckleana (Christ) H. Navarrete & B. Øllg.	JNG3439	Nitta 883	MW138147
Dicksonia sellowiana	Dicksonia sellowiana Hook.	JNG3411	Nitta 842	MW138173
Didymochlaena truncatula	Didymochlaena truncatula (Sw.) J. Sm.	JNG3337	Nitta 756	MW138241
Didymoglossum angustifrons	Didymoglossum angustifrons Fée	JNG3277	Nitta 120	MW138292
Didymoglossum ekmanii	Didymoglossum ekmanii (Wess. Boer) Ebihara & Dubuisson	JNG3281	Nitta 126	MW138289
Didymoglossum kapplerianum	Didymoglossum kapplerianum (J.W. Sturm) Ebihara & Dubuisson	JNG3289	Nitta 139	MW138281
Didymoglossum kapplerianum	Didymoglossum kapplerianum (J.W. Sturm) Ebihara & Dubuisson	JNG3463	Nitta 2299A	MW138136
Didymoglossum ovale	Didymoglossum ovale E. Fourn.	JNG3291	Nitta 144	MW138279
Didymoglossum reptans	Didymoglossum reptans (Sw.) C. Presl	JNG3280	Nitta 125	MW138290
Diplazium carnosum	Diplazium carnosum Christ	JNG3459	Nitta 2120	MW138140
Diplazium carnosum	Diplazium carnosum Christ	JNG3522	Nitta 791	MW138110
Diplazium ceratolepis	Diplazium ceratolepis (Christ) Christ	JNG3394	Nitta 819	MW138189
Diplazium gomezianum	Diplazium gomezianum C.D. Adams	JNG3349	Nitta 766	MW138233
Diplazium lindbergii	Diplazium lindbergii (Mett.) Christ	JNG3304	Nitta 714	MW138267
Diplazium macrophyllum	Diplazium macrophyllum Desv.	JNG3308	Nitta 719	MW138264
Diplazium multigemmatum	Diplazium multigemmatum Lellinger	JNG3336	Nitta 755	MW138242
Diplazium myriomerum	Diplazium myriomerum (Christ) Lellinger	JNG3437	Nitta 881	MW138149
Diplazium obscurum	Diplazium obscurum Christ	JNG3353	Nitta 772	MW138229
Diplazium palmense	Diplazium palmense Rosenst.	JNG3395	Nitta 820	MW138188
Diplazium seemannii	Diplazium seemannii T. Moore	JNG3377	Nitta 802	MW138205
Diplazium urticifolium	Diplazium urticifolium Christ	JNG3335	Nitta 754	MW138243
Dryopteris patula	Dryopteris patula (Sw.) Underw.	JNG3374	Nitta 799	MW138208
Elaphoglossum brenesii	Elaphoglossum brenesii Mickel	JNG3421	Nitta 859	MW138163
Elaphoglossum ciliatum	Elaphoglossum ciliatum (C. Presl) T. Moore	JNG3362	Nitta 783	MW138220
Elaphoglossum crinitum	Elaphoglossum crinitum (L.) Christ	JNG3441	Nitta 885	MW138145
Elaphoglossum decoratum	Elaphoglossum decoratum (Kunze) T. Moore	JNG3382	Nitta 807	MW138200
Elaphoglossum doanense	Elaphoglossum doanense L.D. Gómez	JNG3419	Nitta 857	MW138165
Elaphoglossum erinaceum	Elaphoglossum erinaceum (Fée) T. Moore	JNG3422	Nitta 860	MW138162
Elaphoglossum heterochroum	Elaphoglossum heterochroum Mickel	JNG3354	Nitta 773	MW138228
Elaphoglossum lanceiforme	Elaphoglossum lanceiforme Mickel	JNG3357	Nitta 776	MW138225
Elaphoglossum lankesteri	Elaphoglossum lankesteri Mickel	JNG3473	Nitta 2373A	MW138130
Elaphoglossum latifolium	Elaphoglossum latifolium (Sw.) J. Sm.	JNG3355	Nitta 774	MW138227
Elaphoglossum latifolium	Elaphoglossum latifolium (Sw.) J. Sm.	JNG3474	Nitta 2374	MW138129
Elaphoglossum latifolium	Elaphoglossum latifolium (Sw.) J. Sm.	JNG3504	Nitta 2373B	MW138115
Elaphoglossum longicrure	Elaphoglossum longicrure Christ	JNG3398	Nitta 824	MW138185
Elaphoglossum mitorrhizum	Elaphoglossum mitorrhizum Mickel	JNG3356	Nitta 775	MW138226
Elaphoglossum peltatum flabellatum	Elaphoglossum peltatum (Sw.) Urb. fo. flabellatum (Humb. & Bonpl. ex Willd.) Mickel	JNG3420	Nitta 858	MW138164
Elaphoglossum phoras	Elaphoglossum phoras Mickel	JNG3384	Nitta 809	MW138198
Enterosora trifurcata	Enterosora trifurcata (L.) L.E. Bishop	JNG3323	Nitta 738	MW138254
Enterosora trifurcata	Enterosora trifurcata (L.) L.E. Bishop	JNG3386	Nitta 811	MW138196
Goniopteris nicaraguensis	Goniopteris nicaraguensis (E. Fourn.) Salino & T.E. Almeida	JNG3342	Nitta 762	MW138236
Hiya nigrescens	Hiya nigrescens (Hook.) H.Shang	JNG3396	Nitta 822	MW138187
Hymenasplenium volubile	Hymenasplenium volubile (N. Murak. & R.C. Moran) L. Regalado & Prada	JNG3312	Nitta 723	MW138262
Hymenophyllum consanguineum	Hymenophyllum consanguineum C.V. Morton	JNG3275	Nitta 118	MW138294
Hymenophyllum consanguineum	Hymenophyllum consanguineum C.V. Morton	JNG3290	Nitta 142	MW138280
Hymenophyllum ectocarpon	Hymenophyllum ectocarpon Fée	JNG3287	Nitta 134	MW138283
Hymenophyllum elegans	Hymenophyllum elegans Spreng.	JNG3284	Nitta 129	MW138286
Hymenophyllum fragile	Hymenophyllum fragile (Hedw.) C.V. Morton	JNG3502	Nitta 2304	MW138117
Hymenophyllum hirsutum	Hymenophyllum hirsutum (L.) Sw.	JNG3286	Nitta 132	MW138284
Hymenophyllum lineare	Hymenophyllum lineare Sw.	JNG3274	Nitta 117	MW138295
Hymenophyllum myriocarpum	Hymenophyllum myriocarpum Hook.	JNG3293	Nitta 148	MW138277
Hymenophyllum polyanthos	Hymenophyllum polyanthos (Sw.) Sw.	JNG3288	Nitta 135	MW138282
Hymenophyllum saenzianum	Hymenophyllum saenzianum L.D. Gómez	JNG3282	Nitta 127	MW138288
Hymenophyllum semiglabrum	Hymenophyllum semiglabrum Rosenst.	JNG3465	Nitta 2315	MW138134
Hymenophyllum sieberi	Hymenophyllum sieberi (C. Presl) Bosch	JNG3285	Nitta 130	MW138285
Hypolepis grandis	Hypolepis grandis Lellinger	JNG3339	Nitta 758	MW138239
Hypolepis repens	Hypolepis repens (L.) C. Presl	JNG3494	Nitta 814	MW138120
Hypolepis viscosa	Hypolepis viscosa H. Karst.	JNG3403	Nitta 832	MW138181
Lellingeria hombersleyi	Lellingeria hombersleyi (Maxon) A.R. Sm.	JNG3445	Nitta 1867	MW138141
Lellingeria melanotrichia	Lellingeria melanotrichia (Baker) A.R. Sm. & R.C. Moran	JNG3393	Nitta 818	MW138190
Lellingeria suspensa	Lellingeria suspensa (L.) A.R. Sm. & R.C. Moran	JNG3297	Nitta 706	MW138274
Lellingeria suspensa	Lellingeria suspensa (L.) A.R. Sm. & R.C. Moran	JNG3307	Nitta 718	MW138265
Lomaridium ensiforme	Lomaridium ensiforme (Liebm.) Gasper & V.A.O. Dittrich	JNG3328	Nitta 747	MW138249
Lomaridium fragile	Lomaridium fragile (Liebm.) Gasper & V.A.O. Dittrich	JNG3483	Nitta 2285	MW138122
Lomariocycas werckleana	Lomariocycas werckleana (Christ) Gasper & A.R. Sm.	JNG3436	Nitta 880	MW138150
Lomariopsis maxonii	Lomariopsis maxonii (Underw.) Holttum	JNG3430	Nitta 869	MW138155
Lomariopsis maxonii	Lomariopsis maxonii (Underw.) Holttum	JNG3461	Nitta 2272	MW138138
Lophosoria quadripinnata	Lophosoria quadripinnata (J.F. Gmel.) C. Chr.	JNG3409	Nitta 840	MW138175
Macrothelypteris torresiana	Macrothelypteris torresiana (Gaudich.) Ching	JNG3324	Nitta 742	MW138253
Megalastrum apicale	Megalastrum apicale R.C. Moran & J. Prado	JNG3378	Nitta 803	MW138204
Megalastrum apicale	Megalastrum apicale R.C. Moran & J. Prado	JNG3460	Nitta 2230	MW138139
Megalastrum apicale	Megalastrum apicale R.C. Moran & J. Prado	JNG3462	Nitta 2281	MW138137
Megalastrum atrogriseum	Megalastrum atrogriseum (C. Chr.) A.R. Sm. & R.C. Moran	JNG3506	Nitta 2385	MW138113
Megalastrum longipilosum	Megalastrum longipilosum A. Rojas	JNG3303	Nitta 713	MW138268
Megalastrum longipilosum	Megalastrum longipilosum A. Rojas	JNG3316	Nitta 729	MW138259
Megalastrum longipilosum	Megalastrum longipilosum A. Rojas	JNG3477	Nitta 2384	MW138126
Megalastrum lunense	Megalastrum lunense (Christ) A.R. Smith & R.C. Moran	JNG3418	Nitta 855	MW138166
Megalastrum lunense	Megalastrum lunense (Christ) A.R. Smith & R.C. Moran	JNG3508	Nitta 2046	MW138112
Megalastrum sp1	NA	JNG3519	Nitta 727	MW138111
Mickelia oligarchica	Mickelia oligarchica (Baker) R.C. Moran, Labiak & Sundue	JNG3368	Nitta 790	MW138214
Microgramma lycopodioides	Microgramma lycopodioides (L.) Copel.	JNG3388	Nitta 813	MW138194
Microgramma percussa	Microgramma percussa (Cav.) de la Sota	JNG3364	Nitta 785	MW138218
Moranopteris taenifolia	Moranopteris taenifolia (Jenman) R.Y. Hirai & J. Prado	JNG3305	Nitta 715	MW138266
Mycopteris alsopteris	Mycopteris alsopteris (C. V. Morton) Sundue	JNG3333	Nitta 752	MW138245
Mycopteris costaricensis	Mycopteris costaricensis (Rosenst.) Sundue	JNG3298	Nitta 707	MW138273
Nephrolepis brownii	Nephrolepis brownii (Desv.) Hovenkamp & Miyam.	JNG3363	Nitta 784	MW138219
Nephrolepis pectinata	Nephrolepis pectinata (Willd.) Schott	JNG3351	Nitta 769	MW138231
Niphidium crassifolium	Niphidium crassifolium (L.) Lellinger	JNG3424	Nitta 862	MW138160
Oleandra decurrens	Oleandra decurrens Maxon	JNG3372	Nitta 797	MW138210
Olfersia cervina	Olfersia cervina (L.) Kunze	JNG3413	Nitta 846	MW138171
Osmunda regalis	Osmunda regalis L.	JNG3482	Nitta 1875	MW138123
Palhinhaea cernua	Palhinhaea cernua (L.) Vasc. & Franco	JNG3431	Nitta 870	MW138154
Parablechnum proliferum	Parablechnum proliferum (Rosenst.) Gasper & Salino	JNG3300	Nitta 710	MW138271
Pecluma divaricata	Pecluma divaricata (E. Fourn.) Mickel & Beitel	JNG3373	Nitta 798	MW138209
Pecluma divaricata	Pecluma divaricata (E. Fourn.) Mickel & Beitel	JNG3495	Nitta 1871	MW138119
Phlebodium pseudoaureum	Phlebodium pseudoaureum (Cav.) Lellinger	JNG3380	Nitta 805	MW138202
Phlegmariurus dichaeoides	Phlegmariurus dichaeoides (Maxon) B. Øllg.	JNG3432	Nitta 875	MW138153
Phlegmariurus funiformis	Phlegmariurus funiformis (Cham. ex Spring) B. Øllg.	JNG3442	Nitta 886	MW138144
Phlegmariurus wilsonii	Phlegmariurus wilsonii (Underw. & F.E. Lloyd) B. Øllg.	JNG3423	Nitta 861	MW138161
Pityrogramma calomelanos	Pityrogramma calomelanos (L.) Link	JNG3391	Nitta 816	MW138192
Pleopeltis complanata	Pleopeltis complanata (Weath.) E.G.A. Hooper	JNG3397	Nitta 823	MW138186
Pleopeltis remota	Pleopeltis remota (Desv.) A.R. Sm.	JNG3392	Nitta 817	MW138191
Polybotrya alfredii	Polybotrya alfredii Brade	JNG3331	Nitta 750	MW138247
Polybotrya gomezii	Polybotrya gomezii R.C. Moran	JNG3321	Nitta 736	MW138255
Polyphlebium capillaceum	Polyphlebium capillaceum (L.) Ebihara & Dubuisson	JNG3283	Nitta 128	MW138287
Polyphlebium diaphanum	Polyphlebium diaphanum (Kunth) Ebihara & Dubuisson	JNG3276	Nitta 119	MW138293
Polyphlebium diaphanum	Polyphlebium diaphanum (Kunth) Ebihara & Dubuisson	JNG3505	Nitta 2377	MW138114
Polyphlebium sp1	NA	JNG3279	Nitta 123	MW138291
Polyphlebium sp1	NA	JNG3476	Nitta 2378	MW138127
Polytaenium lineatum	Polytaenium lineatum (Sw.) J. Sm.	JNG3366	Nitta 787	MW138216
Pteris altissima	Pteris altissima Poir.	NA	Nitta 863	KM008147
Pteris livida	Pteris livida Mett.	JNG3369	Nitta 793	MW138213
Pteris navarrensis	Pteris navarrensis Christ	JNG3370	Nitta 794	MW138212
Pteris podophylla	Pteris podophylla Sw.	JNG3407	Nitta 838	MW138177
Pteris speciosa	Pteris speciosa Mett. ex Kuhn	JNG3358	Nitta 777	MW138224
Radiovittaria minima	Radiovittaria minima (Baker) E.H. Crane	JNG3381	Nitta 806	MW138201
Radiovittaria remota	Radiovittaria remota (Fée) E.H. Crane	NA	Moran 3180a Costa Rica	U21289
Saccoloma nigrescens	Saccoloma nigrescens (Mett.) A. Rojas	JNG3320	Nitta 734	MW138256
Salpichlaena volubilis	Salpichlaena volubilis (Kaulf.) J. Sm.	JNG3332	Nitta 751	MW138246
Selaginella diffusa	Selaginella diffusa Spring	JNG3326	Nitta 745	MW138251
Selaginella oaxacana	Selaginella oaxacana Spring	JNG3471	Nitta 2371	MW138132
Selaginella oaxacana	Selaginella oaxacana Spring	JNG3480	Nitta 748	MW138125
Selaginella porphyrospora	Selaginella porphyrospora A. Braun	JNG3417	Nitta 853	MW138167
Serpocaulon fraxinifolium	Serpocaulon fraxinifolium (Jacq.) A.R. Sm.	JNG3327	Nitta 746	MW138250
Serpocaulon giganteum	Serpocaulon giganteum (Desv.) A.R. Sm.	JNG3385	Nitta 810	MW138197
Serpocaulon loriciforme	Serpocaulon loriciforme (Rosenst.) A.R. Sm.	JNG3334	Nitta 753	MW138244
Serpocaulon ptilorhizon	Serpocaulon ptilorhizon (Christ) A. R. Sm.	JNG3390	Nitta 815	MW138193
Sphaeropteris brunei	Sphaeropteris brunei (H. Christ) R.M. Tryon	JNG3405	Nitta 835	MW138179
Steiropteris decussata costaricensis	Steiropteris decussata (L.) A.R. Sm. var. costaricensis Salino & T.E. Almeida	JNG3325	Nitta 743	MW138252
Steiropteris decussata decussata	Steiropteris decussata (L.) A.R. Sm. var. decussata	JNG3296	Nitta 705	MW138275
Steiropteris seemannii	Steiropteris seemannii (J. Sm.) Salino & T.E. Almeida	JNG3503	Nitta 2321	MW138116
Stenogrammitis limula	Stenogrammitis limula (Christ) Labiak	JNG3387	Nitta 812	MW138195
Sticherus compactus	Sticherus compactus (Christ) Nakai	JNG3429	Nitta 868	MW138156
Sticherus hypoleucus	Sticherus hypoleucus (Sodiro) Copel.	JNG3435	Nitta 878	MW138151
Sticherus retroflexus	Sticherus retroflexus (J. Bommer ex Christ) Copel.	JNG3379	Nitta 804	MW138203
Stigmatopteris contracta	Stigmatopteris contracta (Christ) C. Chr.	JNG3375	Nitta 800	MW138207
Stigmatopteris heterophlebia	Stigmatopteris heterophlebia (Baker) R.C. Moran	JNG3318	Nitta 731	MW138257
Stigmatopteris longicaudata	Stigmatopteris longicaudata (Liebm.) C. Chr.	JNG3376	Nitta 801	MW138206
Tectaria antioquoiana	Tectaria antioquoiana (Baker) C. Chr.	JNG3440	Nitta 884	MW138146
Terpsichore atroviridis	Terpsichore atroviridis (Copel.) A.R. Sm.	JNG3295	Nitta 704	MW138276
Trichomanes crispum	Trichomanes crispum L.	JNG3469	Nitta 2319	MW138133
Trichomanes galeottii	Trichomanes galeottii E. Fourn.	JNG3292	Nitta 145	MW138278
Trichomanes polypodioides	Trichomanes polypodioides L.	NA	Kessler 8808 Bolivia	AY175795
Vandenboschia collariata	Vandenboschia collariata (Bosch) Ebihara & K. Itwats.	JNG3475	Nitta 2376	MW138128
Vittaria bradeorum	Vittaria bradeorum Rosenst.	JNG3404	Nitta 834	MW138180
