# Supplementary material for: A taxonomic and molecular survey of the pteridophytes of the Nectandra Cloud Forest Reserve, Costa Rica
Source: PLoS One. 2020 Nov 18;15(11):e0241231. doi: 10.1371/journal.pone.0241231 (PMC7673574; doi:10.1371/journal.pone.0241231)
Supplement: S2 Table — All voucher specimens deposited in UC with duplicates when available at CR, GH, and TI. For additional data on each voucher specimen, see Dryad repository [51]. (CSV) [file pone.0241231.s005.csv]

class	family	scientific_name	voucher	habit
Lycopodiopsida	Lycopodiaceae	Palhinhaea cernua (L.) Vasc. & Franco	Nitta 870, Nitta 879	Terrestrial
Lycopodiopsida	Lycopodiaceae	Phlegmariurus dichaeoides (Maxon) B. Øllg.	Nitta 875	Epiphytic
Lycopodiopsida	Lycopodiaceae	Phlegmariurus funiformis (Cham. ex Spring) B. Øllg.	Nitta 886	Epiphytic
Lycopodiopsida	Lycopodiaceae	Phlegmariurus wilsonii (Underw. & F.E. Lloyd) B. Øllg.	Nitta 861	Epiphytic
Lycopodiopsida	Selaginellaceae	Selaginella diffusa Spring	Nitta 745	Epiphytic
Lycopodiopsida	Selaginellaceae	Selaginella oaxacana Spring	Nitta 748, Nitta 2371	Epipetric, terrestrial
Lycopodiopsida	Selaginellaceae	Selaginella porphyrospora A. Braun	Nitta 853	Epipetric
Polypodiopsida	Aspleniaceae	Asplenium auriculatum Sw.	Nitta 2372	Epiphytic
Polypodiopsida	Aspleniaceae	Asplenium auritum Sw.	Nitta 764, Nitta 2298	Epiphytic
Polypodiopsida	Aspleniaceae	Asplenium cirrhatum Rich. ex Willd.	Nitta 767, Nitta 2149	Epiphytic
Polypodiopsida	Aspleniaceae	Asplenium cuspidatum Lam.	Nitta 781	Epiphytic
Polypodiopsida	Aspleniaceae	Asplenium dissectum Sw.	Nitta 780, Nitta 833, Nitta 2152	Epiphytic
Polypodiopsida	Aspleniaceae	Asplenium holophlebium Baker	Nitta 763	Epiphytic
Polypodiopsida	Aspleniaceae	Asplenium pseudoerectum Hieron.	Nitta 765	Epiphytic
Polypodiopsida	Aspleniaceae	Asplenium pululahuae Sodiro	Nitta 757	Epiphytic
Polypodiopsida	Aspleniaceae	Asplenium rutaceum (Willd.) Mett.	Nitta 761, Nitta 2327	Epiphytic
Polypodiopsida	Aspleniaceae	Asplenium serra Langsd. & Fisch.	Nitta 770	Epiphytic
Polypodiopsida	Aspleniaceae	Hymenasplenium volubile (N. Murak. & R.C. Moran) L. Regalado & Prada	Nitta 723, Nitta 2113	Epiphytic
Polypodiopsida	Athyriaceae	Diplazium carnosum Christ	Nitta 791, Nitta 2112, Nitta 2114, Nitta 2120	Terrestrial
Polypodiopsida	Athyriaceae	Diplazium ceratolepis (Christ) Christ	Nitta 819	Terrestrial
Polypodiopsida	Athyriaceae	Diplazium gomezianum C.D. Adams	Nitta 766	Terrestrial
Polypodiopsida	Athyriaceae	Diplazium lindbergii (Mett.) Christ	Nitta 714, Nitta 739, Nitta 2117	Terrestrial
Polypodiopsida	Athyriaceae	Diplazium macrophyllum Desv.	Nitta 719	Terrestrial
Polypodiopsida	Athyriaceae	Diplazium multigemmatum Lellinger	Nitta 755, Nitta 821	Terrestrial
Polypodiopsida	Athyriaceae	Diplazium myriomerum (Christ) Lellinger	Nitta 881	Terrestrial
Polypodiopsida	Athyriaceae	Diplazium obscurum Christ	Nitta 772, Nitta 795, Nitta 2116	Terrestrial
Polypodiopsida	Athyriaceae	Diplazium palmense Rosenst.	Nitta 820	Terrestrial
Polypodiopsida	Athyriaceae	Diplazium seemannii T. Moore	Nitta 802, Nitta 2326	Epiphytic, terrestrial
Polypodiopsida	Athyriaceae	Diplazium subsilvaticum Christ	Nitta 720, Nitta 831	Terrestrial
Polypodiopsida	Athyriaceae	Diplazium urticifolium Christ	Nitta 754, Nitta 2279	Terrestrial
Polypodiopsida	Blechnaceae	Austroblechnum lherminieri (Bory) Gasper & V.A.O. Dittrich	Nitta 737, Nitta 2276	Terrestrial
Polypodiopsida	Blechnaceae	Blechnum appendiculatum Willd.	Nitta 808	Epiphytic
Polypodiopsida	Blechnaceae	Blechnum occidentale L.	Nitta 788	Terrestrial
Polypodiopsida	Blechnaceae	Lomaridium ensiforme (Liebm.) Gasper & V.A.O. Dittrich	Nitta 747, Nitta 2297	Epiphytic
Polypodiopsida	Blechnaceae	Lomaridium fragile (Liebm.) Gasper & V.A.O. Dittrich	Nitta 722, Nitta 2285	Epiphytic
Polypodiopsida	Blechnaceae	Lomariocycas werckleana (Christ) Gasper & A.R. Sm.	Nitta 880	Terrestrial
Polypodiopsida	Blechnaceae	Parablechnum proliferum (Rosenst.) Gasper & Salino	Nitta 710	Terrestrial
Polypodiopsida	Blechnaceae	Salpichlaena volubilis (Kaulf.) J. Sm.	Nitta 751, Nitta 771, Nitta 792	Climbing
Polypodiopsida	Cyatheaceae	Alsophila erinacea (H. Karst.) D.S. Conant var. erinacea	Nitta 709, Nitta 843, Nitta 845	Terrestrial
Polypodiopsida	Cyatheaceae	Alsophila firma (Baker) D.S. Conant	Nitta 888	Terrestrial
Polypodiopsida	Cyatheaceae	Alsophila polystichoides Christ	Nitta 844, Nitta 2278	Terrestrial
Polypodiopsida	Cyatheaceae	Cyathea bicrenata Liebm.	Nitta 841	Terrestrial
Polypodiopsida	Cyatheaceae	Cyathea delgadii Sternb.	Nitta 837, Nitta 839, Nitta 872	Terrestrial
Polypodiopsida	Cyatheaceae	Cyathea mucilagina R.C. Moran	Nitta 829	Terrestrial
Polypodiopsida	Cyatheaceae	Cyathea mutica (Christ) Domin var. grandis (Maxon) Lehnert	Nitta 721	Terrestrial
Polypodiopsida	Cyatheaceae	Cyathea mutica (Christ) Domin var. mutica	Nitta 711, Nitta 768, Nitta 2289	Terrestrial
Polypodiopsida	Cyatheaceae	Cyathea nigripes (C. Chr.) Domin	Nitta 866, Nitta 2118	Terrestrial
Polypodiopsida	Cyatheaceae	Cyathea onusta Christ	Nitta 877	Terrestrial
Polypodiopsida	Cyatheaceae	Cyathea pinnula (Christ) Domin	Nitta 749, Nitta 836, Nitta 2300	Terrestrial
Polypodiopsida	Cyatheaceae	Sphaeropteris brunei (H. Christ) R.M. Tryon	Nitta 835	Terrestrial
Polypodiopsida	Dennstaedtiaceae	Blotiella lindeniana (Hook.) R.M. Tryon	Nitta 867	Epiphytic
Polypodiopsida	Dennstaedtiaceae	Dennstaedtia auriculata H. Navarrete & B. Øllg.	Nitta 882	Terrestrial
Polypodiopsida	Dennstaedtiaceae	Dennstaedtia cornuta (Kaulf.) Mett.	Nitta 730, Nitta 2119, Nitta 2286, Nitta 2317	Climbing, epiphytic, terrestrial
Polypodiopsida	Dennstaedtiaceae	Dennstaedtia werckleana (Christ) H. Navarrete & B. Øllg.	Nitta 883, Nitta 2312, Nitta 2313	Epiphytic
Polypodiopsida	Dennstaedtiaceae	Hiya nigrescens (Hook.) H.Shang	Nitta 822	Clambering
Polypodiopsida	Dennstaedtiaceae	Hypolepis grandis Lellinger	Nitta 758	Terrestrial
Polypodiopsida	Dennstaedtiaceae	Hypolepis repens (L.) C. Presl	Nitta 814	Terrestrial
Polypodiopsida	Dennstaedtiaceae	Hypolepis viscosa H. Karst.	Nitta 832	Terrestrial
Polypodiopsida	Dicksoniaceae	Dicksonia navarrensis Christ	Nitta 2284	Terrestrial
Polypodiopsida	Dicksoniaceae	Dicksonia sellowiana Hook.	Nitta 842	Terrestrial
Polypodiopsida	Dicksoniaceae	Lophosoria quadripinnata (J.F. Gmel.) C. Chr.	Nitta 840	Terrestrial
Polypodiopsida	Didymochlaenaceae	Didymochlaena truncatula (Sw.) J. Sm.	Nitta 756	Terrestrial
Polypodiopsida	Dryopteridaceae	Dryopteris patula (Sw.) Underw.	Nitta 799	Epiphytic
Polypodiopsida	Dryopteridaceae	Elaphoglossum brenesii Mickel	Nitta 859	Epiphytic
Polypodiopsida	Dryopteridaceae	Elaphoglossum ciliatum (C. Presl) T. Moore	Nitta 783, Nitta 864	Epipetric, epiphytic
Polypodiopsida	Dryopteridaceae	Elaphoglossum crinitum (L.) Christ	Nitta 885	Epiphytic
Polypodiopsida	Dryopteridaceae	Elaphoglossum decoratum (Kunze) T. Moore	Nitta 807, Nitta 2303	Epiphytic
Polypodiopsida	Dryopteridaceae	Elaphoglossum doanense L.D. Gómez	Nitta 857	Epiphytic
Polypodiopsida	Dryopteridaceae	Elaphoglossum erinaceum (Fée) T. Moore	Nitta 860	Epiphytic
Polypodiopsida	Dryopteridaceae	Elaphoglossum heterochroum Mickel	Nitta 773	Epiphytic
Polypodiopsida	Dryopteridaceae	Elaphoglossum lanceiforme Mickel	Nitta 776, Nitta 789, Nitta 2115	Epiphytic
Polypodiopsida	Dryopteridaceae	Elaphoglossum lankesteri Mickel	Nitta 2373A	Epiphytic
Polypodiopsida	Dryopteridaceae	Elaphoglossum latifolium (Sw.) J. Sm.	Nitta 774, Nitta 2269, Nitta 2291, Nitta 2374, Nitta 2373B	Epiphytic
Polypodiopsida	Dryopteridaceae	Elaphoglossum longicrure Christ	Nitta 824, Nitta 2296	Epiphytic
Polypodiopsida	Dryopteridaceae	Elaphoglossum mitorrhizum Mickel	Nitta 775, Nitta 2295	Epiphytic
Polypodiopsida	Dryopteridaceae	Elaphoglossum peltatum (Sw.) Urb. fo. flabellatum (Humb. & Bonpl. ex Willd.) Mickel	Nitta 858	Epiphytic
Polypodiopsida	Dryopteridaceae	Elaphoglossum phoras Mickel	Nitta 809, Nitta 830, Nitta 856, Nitta 871, Nitta 2229	Epiphytic, terrestrial
Polypodiopsida	Dryopteridaceae	Megalastrum apicale R.C. Moran & J. Prado	Nitta 803, Nitta 2230, Nitta 2281	Terrestrial
Polypodiopsida	Dryopteridaceae	Megalastrum atrogriseum (C. Chr.) A.R. Sm. & R.C. Moran	Nitta 2385	Terrestrial
Polypodiopsida	Dryopteridaceae	Megalastrum glabrum R.C. Moran & J. Prado	Nitta 740	Terrestrial
Polypodiopsida	Dryopteridaceae	Megalastrum longipilosum A. Rojas	Nitta 713, Nitta 729, Nitta 2384	Terrestrial
Polypodiopsida	Dryopteridaceae	Megalastrum lunense (Christ) A.R. Smith & R.C. Moran	Nitta 855, Nitta 2046	Terrestrial
Polypodiopsida	Dryopteridaceae	Megalastrum sp1	Nitta 727	Terrestrial
Polypodiopsida	Dryopteridaceae	Mickelia oligarchica (Baker) R.C. Moran, Labiak & Sundue	Nitta 790, Nitta 2270	Terrestrial
Polypodiopsida	Dryopteridaceae	Olfersia cervina (L.) Kunze	Nitta 846	Epiphytic
Polypodiopsida	Dryopteridaceae	Polybotrya alfredii Brade	Nitta 750, Nitta 2233	Epiphytic
Polypodiopsida	Dryopteridaceae	Polybotrya gomezii R.C. Moran	Nitta 736, Nitta 826, Nitta 2271	Epiphytic, terrestrial
Polypodiopsida	Dryopteridaceae	Stigmatopteris contracta (Christ) C. Chr.	Nitta 800	Terrestrial
Polypodiopsida	Dryopteridaceae	Stigmatopteris heterophlebia (Baker) R.C. Moran	Nitta 731, Nitta 760, Nitta 2280	Terrestrial
Polypodiopsida	Dryopteridaceae	Stigmatopteris longicaudata (Liebm.) C. Chr.	Nitta 801	Terrestrial
Polypodiopsida	Gleicheniaceae	Sticherus compactus (Christ) Nakai	Nitta 868	Clambering
Polypodiopsida	Gleicheniaceae	Sticherus hypoleucus (Sodiro) Copel.	Nitta 878	Terrestrial
Polypodiopsida	Gleicheniaceae	Sticherus retroflexus (J. Bommer ex Christ) Copel.	Nitta 804	Clambering
Polypodiopsida	Hymenophyllaceae	Abrodictyum rigidum (Sw.) Ebihara & Dubuisson	Nitta 140, Nitta 141, Nitta 2316	Terrestrial
Polypodiopsida	Hymenophyllaceae	Didymoglossum angustifrons Fée	Nitta 120, Nitta 136, Nitta 854, Nitta 2301, Nitta 2290B	Epiphytic
Polypodiopsida	Hymenophyllaceae	Didymoglossum ekmanii (Wess. Boer) Ebihara & Dubuisson	Nitta 126, Nitta 2375	Epiphytic
Polypodiopsida	Hymenophyllaceae	Didymoglossum kapplerianum (J.W. Sturm) Ebihara & Dubuisson	Nitta 139, Nitta 2299A, Nitta 2329	Epiphytic
Polypodiopsida	Hymenophyllaceae	Didymoglossum ovale E. Fourn.	Nitta 144, Nitta 2379A, Nitta 2379B, Nitta 2299B, Nitta 2299D	Epipetric, epiphytic
Polypodiopsida	Hymenophyllaceae	Didymoglossum reptans (Sw.) C. Presl	Nitta 125	Epipetric
Polypodiopsida	Hymenophyllaceae	Hymenophyllum consanguineum C.V. Morton	Nitta 118, Nitta 142, Nitta 2236	Epiphytic
Polypodiopsida	Hymenophyllaceae	Hymenophyllum ectocarpon Fée	Nitta 134, Nitta 146, Nitta 2306	Epiphytic
Polypodiopsida	Hymenophyllaceae	Hymenophyllum elegans Spreng.	Nitta 129, Nitta 2294, Nitta 2318	Epiphytic
Polypodiopsida	Hymenophyllaceae	Hymenophyllum fragile (Hedw.) C.V. Morton	Nitta 122, Nitta 2133, Nitta 2304	Epiphytic
Polypodiopsida	Hymenophyllaceae	Hymenophyllum hirsutum (L.) Sw.	Nitta 132, Nitta 137, Nitta 143, Nitta 2305, Nitta 2354	Epiphytic
Polypodiopsida	Hymenophyllaceae	Hymenophyllum lineare Sw.	Nitta 117, Nitta 2310	Epipetric, epiphytic
Polypodiopsida	Hymenophyllaceae	Hymenophyllum myriocarpum Hook.	Nitta 148, Nitta 2325	Epiphytic
Polypodiopsida	Hymenophyllaceae	Hymenophyllum polyanthos (Sw.) Sw.	Nitta 135, Nitta 2311	Epiphytic
Polypodiopsida	Hymenophyllaceae	Hymenophyllum saenzianum L.D. Gómez	Nitta 127	Epiphytic
Polypodiopsida	Hymenophyllaceae	Hymenophyllum semiglabrum Rosenst.	Nitta 2315, Nitta 2328	Epiphytic
Polypodiopsida	Hymenophyllaceae	Hymenophyllum sieberi (C. Presl) Bosch	Nitta 130, Nitta 133, Nitta 876	Epiphytic
Polypodiopsida	Hymenophyllaceae	Hymenophyllum trapezoidale Liebm.	Nitta 2330	Epiphytic
Polypodiopsida	Hymenophyllaceae	Polyphlebium capillaceum (L.) Ebihara & Dubuisson	Nitta 128, Nitta 149, Nitta 2288	Epiphytic
Polypodiopsida	Hymenophyllaceae	Polyphlebium diaphanum (Kunth) Ebihara & Dubuisson	Nitta 119, Nitta 147, Nitta 2235, Nitta 2377	Epipetric, epiphytic
Polypodiopsida	Hymenophyllaceae	Polyphlebium sp1	Nitta 123, Nitta 2378	Epipetric
Polypodiopsida	Hymenophyllaceae	Trichomanes crispum L.	Nitta 131, Nitta 2319	Epiphytic
Polypodiopsida	Hymenophyllaceae	Trichomanes galeottii E. Fourn.	Nitta 145, Nitta 2369	Epiphytic
Polypodiopsida	Hymenophyllaceae	Trichomanes polypodioides L.	Nitta 121, Nitta 2302	Epiphytic
Polypodiopsida	Hymenophyllaceae	Vandenboschia collariata (Bosch) Ebihara & K. Itwats.	Nitta 124, Nitta 138, Nitta 2376	Epipetric, epiphytic
Polypodiopsida	Lomariopsidaceae	Lomariopsis maxonii (Underw.) Holttum	Nitta 869, Nitta 2272	Epiphytic
Polypodiopsida	Marattiaceae	Danaea carillensis Christ	Nitta 852, Nitta 2282	Epipetric, terrestrial
Polypodiopsida	Marattiaceae	Danaea crispa Endres & Rchb. f.	Nitta 728	Terrestrial
Polypodiopsida	Marattiaceae	Danaea moritziana C. Presl	Nitta 851	Epipetric
Polypodiopsida	Marattiaceae	Danaea plicata Christ	Nitta 850	Terrestrial
Polypodiopsida	Nephrolepidaceae	Nephrolepis brownii (Desv.) Hovenkamp & Miyam.	Nitta 784	Terrestrial
Polypodiopsida	Nephrolepidaceae	Nephrolepis pectinata (Willd.) Schott	Nitta 769, Nitta 849, Nitta 2150	Epiphytic
Polypodiopsida	Oleandraceae	Oleandra bradei Christ	Nitta 735, Nitta 2163	Epiphytic
Polypodiopsida	Oleandraceae	Oleandra decurrens Maxon	Nitta 797	Epiphytic
Polypodiopsida	Osmundaceae	Osmunda regalis L.	Nitta 1875	Terrestrial
Polypodiopsida	Polypodiaceae	Alansmia smithii (A. Rojas) Moguel & M. Kessler	Nitta 865	Epiphytic
Polypodiopsida	Polypodiaceae	Campyloneurum angustifolium (Sw.) Fée	Nitta 782	Epipetric
Polypodiopsida	Polypodiaceae	Campyloneurum brevifolium (Lodd. ex Link) Link	Nitta 786	Epipetric
Polypodiopsida	Polypodiaceae	Campyloneurum sp1	Nitta 2308	Epiphytic
Polypodiopsida	Polypodiaceae	Campyloneurum sphenodes (Kunze ex Klotzsch) Fée	Nitta 725, Nitta 779, Nitta 2232	Epiphytic, terrestrial
Polypodiopsida	Polypodiaceae	Ceradenia kalbreyeri (Baker) L.E. Bishop	Nitta 828, Nitta 873	Epiphytic
Polypodiopsida	Polypodiaceae	Cochlidium rostratum (Hook.) Maxon ex C. Chr.	Nitta 827, Nitta 2314	Epiphytic
Polypodiopsida	Polypodiaceae	Cochlidium serrulatum (Sw.) L.E. Bishop	Nitta 717, Nitta 726, Nitta 2292	Epipetric, epiphytic
Polypodiopsida	Polypodiaceae	Enterosora trifurcata (L.) L.E. Bishop	Nitta 738, Nitta 811	Epiphytic
Polypodiopsida	Polypodiaceae	Lellingeria hombersleyi (Maxon) A.R. Sm.	Nitta 1867	Epiphytic
Polypodiopsida	Polypodiaceae	Lellingeria melanotrichia (Baker) A.R. Sm. & R.C. Moran	Nitta 818	Epiphytic
Polypodiopsida	Polypodiaceae	Lellingeria suspensa (L.) A.R. Sm. & R.C. Moran	Nitta 706, Nitta 716, Nitta 718, Nitta 847	Epiphytic
Polypodiopsida	Polypodiaceae	Microgramma lycopodioides (L.) Copel.	Nitta 813	Epiphytic
Polypodiopsida	Polypodiaceae	Microgramma percussa (Cav.) de la Sota	Nitta 785	Epipetric
Polypodiopsida	Polypodiaceae	Moranopteris taenifolia (Jenman) R.Y. Hirai & J. Prado	Nitta 715, Nitta 874, Nitta 2228, Nitta 2293	Epiphytic
Polypodiopsida	Polypodiaceae	Mycopteris alsopteris (C. V. Morton) Sundue	Nitta 752	Epiphytic
Polypodiopsida	Polypodiaceae	Mycopteris costaricensis (Rosenst.) Sundue	Nitta 707, Nitta 708, Nitta 2234	Epiphytic
Polypodiopsida	Polypodiaceae	Niphidium crassifolium (L.) Lellinger	Nitta 862	Epiphytic
Polypodiopsida	Polypodiaceae	Pecluma divaricata (E. Fourn.) Mickel & Beitel	Nitta 798, Nitta 848, Nitta 1871	Epiphytic
Polypodiopsida	Polypodiaceae	Phlebodium pseudoaureum (Cav.) Lellinger	Nitta 805	Epiphytic
Polypodiopsida	Polypodiaceae	Pleopeltis complanata (Weath.) E.G.A. Hooper	Nitta 823	Epiphytic
Polypodiopsida	Polypodiaceae	Pleopeltis remota (Desv.) A.R. Sm.	Nitta 817	Epiphytic
Polypodiopsida	Polypodiaceae	Serpocaulon fraxinifolium (Jacq.) A.R. Sm.	Nitta 746, Nitta 2231	Epiphytic
Polypodiopsida	Polypodiaceae	Serpocaulon giganteum (Desv.) A.R. Sm.	Nitta 810, Nitta 2277	Epiphytic
Polypodiopsida	Polypodiaceae	Serpocaulon loriciforme (Rosenst.) A.R. Sm.	Nitta 753	Epiphytic
Polypodiopsida	Polypodiaceae	Serpocaulon ptilorhizon (Christ) A. R. Sm.	Nitta 778, Nitta 815	Epiphytic
Polypodiopsida	Polypodiaceae	Stenogrammitis limula (Christ) Labiak	Nitta 812, Nitta 887	Epiphytic
Polypodiopsida	Polypodiaceae	Terpsichore atroviridis (Copel.) A.R. Sm.	Nitta 704, Nitta 2283	Epiphytic
Polypodiopsida	Pteridaceae	Adiantum concinnum Humb. & Bonpl. ex Willd.	Nitta 889	Epipetric
Polypodiopsida	Pteridaceae	Pityrogramma calomelanos (L.) Link	Nitta 816	Terrestrial
Polypodiopsida	Pteridaceae	Polytaenium lineatum (Sw.) J. Sm.	Nitta 787	Epipetric
Polypodiopsida	Pteridaceae	Pteris altissima Poir.	Nitta 863	Terrestrial
Polypodiopsida	Pteridaceae	Pteris livida Mett.	Nitta 793	Terrestrial
Polypodiopsida	Pteridaceae	Pteris navarrensis Christ	Nitta 794	Terrestrial
Polypodiopsida	Pteridaceae	Pteris podophylla Sw.	Nitta 838	Epipetric
Polypodiopsida	Pteridaceae	Pteris speciosa Mett. ex Kuhn	Nitta 777	Terrestrial
Polypodiopsida	Pteridaceae	Radiovittaria minima (Baker) E.H. Crane	Nitta 806, Nitta 2151	Epiphytic
Polypodiopsida	Pteridaceae	Radiovittaria remota (Fée) E.H. Crane	Nitta 732, Nitta 825	Epiphytic
Polypodiopsida	Pteridaceae	Vittaria bradeorum Rosenst.	Nitta 834, Nitta 2307	Epiphytic
Polypodiopsida	Saccolomataceae	Saccoloma nigrescens (Mett.) A. Rojas	Nitta 734, Nitta 2290A	Terrestrial
Polypodiopsida	Tectariaceae	Tectaria antioquoiana (Baker) C. Chr.	Nitta 884	Terrestrial
Polypodiopsida	Thelypteridaceae	Amauropelta atrovirens (C. Chr.) Salino & T.E. Almeida	Nitta 724, Nitta 733, Nitta 2237, Nitta 2370	Terrestrial
Polypodiopsida	Thelypteridaceae	Amauropelta oaxacana (A.R. Sm.) Salino & T.E. Almeida	Nitta 759	Terrestrial
Polypodiopsida	Thelypteridaceae	Amauropelta rudis (Kunze) Pic. Serm.	Nitta 712, Nitta 2309	Terrestrial
Polypodiopsida	Thelypteridaceae	Amauropelta villana (L.D. Gómez) Salino & T.E. Almeida	Nitta 796	Epipetric
Polypodiopsida	Thelypteridaceae	Goniopteris nicaraguensis (E. Fourn.) Salino & T.E. Almeida	Nitta 762	Terrestrial
Polypodiopsida	Thelypteridaceae	Macrothelypteris torresiana (Gaudich.) Ching	Nitta 742, Nitta 744	Terrestrial
Polypodiopsida	Thelypteridaceae	Steiropteris decussata (L.) A.R. Sm. var. costaricensis Salino & T.E. Almeida	Nitta 743	Terrestrial
Polypodiopsida	Thelypteridaceae	Steiropteris decussata (L.) A.R. Sm. var. decussata	Nitta 705	Terrestrial
Polypodiopsida	Thelypteridaceae	Steiropteris seemannii (J. Sm.) Salino & T.E. Almeida	Nitta 2321	Terrestrial
